# Supplementary material for: Characterization of a New Pseudomonas Putida Strain Ch2, a Degrader of Toxic Anthropogenic Compounds Epsilon-Caprolactam and Glyphosate
Source: Microorganisms. 2023 Mar 3;11(3):650. doi: 10.3390/microorganisms11030650 (PMC10053300; doi:10.3390/microorganisms11030650)
Supplement: Supplementary file 1 [file microorganisms-11-00650-s001.zip]

Archive with 1 entries (1 files):
- microorganisms-2235099-supplementary.pdf
